# Supplementary material for: Direct-to-consumer genetic testing: Prospective users’ attitudes toward information about ancestry and biological relationships
Source: PLoS One. 2021 Nov 29;16(11):e0260340. doi: 10.1371/journal.pone.0260340 (PMC8629298; doi:10.1371/journal.pone.0260340)
Supplement: S1 Data — (XLSX) [file pone.0260340.s004.xlsx]

## Sheet: Screener+Questionnaire RawData
R2	R5	R9	R10	R11	R12	R13	R4	Q1	Q2	Q3	Q4	Q5	Q6
Ever done genetic testing?	Age	Gender	Ethnicity	Hispanic decent?	Education	Household Income	General likelihood (T1)	General likelihood (T2)	General likelihood (T3)	Ancestry likelihood	Kinship likelihood	Law enforcement likelihood	General likelihood (T4)
							How likely are you to use an at-home DNA test kit to learn more about your ancestry and relatives?	How likely are you to use an at-home DNA test kit to learn more about your ancestry and relatives?	How likely are you to use an at-home DNA test kit to learn more about your ancestry and relatives?	How likely are you to use an at-home DNA test kit specifically to learn more about where your ancestors may have come from?	How likely are you to use an at-home DNA test kit specifically to learn more about how you are biologically related to others?	Given all the pros and cons discussed, how likely are you to allow information about your family relationships to be available to law enforcement?	Based on everything you've heard, how likely are you to use an at-home DNA test kit to learn more about your ancestry and relatives?
No	51	Female	redacted*	redacted*	HSG	$25,000-$49,999	2	5	5	6	6	4	5
No	46	Female	redacted*	redacted*	Associate's	$75,000-$99,999	9	9	9	9	9	9	9
No	28	Female	redacted*	redacted*	Post Grad	$50,000-$74,999	5	5	3	3	3	5	5
No	32	Female	redacted*	redacted*	Post Grad	$25,000-$49,999	9	5	6	7	4	2	8
No	30	Female	redacted*	redacted*	Bachelor's	$100-$124,999	5	4	2	4	4	5	2
No	51	Female	redacted*	redacted*	Associate's	$25,000-$49,999	5	4	4	4	6	4	6
No	67	Male	redacted*	redacted*	Bachelor's	$50,000-$74,999	9	9	9	9	9	9	9
No	71	Male	redacted*	redacted*	Bachelor's	Over $125k	7	7	7	7	5	5	8
No	63	Female	redacted*	redacted*	Post Grad	$50,000-$74,999	5	7	8	8	8	7	8
No	37	Male	redacted*	redacted*	Associate's	$50,000-$74,999	7	7	6	6	8	4	9
No	40	Male	redacted*	redacted*	Bachelor's	$100-$124,999	3	2	2	2	2	8	2
No	47	Female	redacted*	redacted*	HSG	$25,000-$49,999	5	5	5	5	6	6	7
No	71	Female	redacted*	redacted*	Post Grad	Over $125k	9	7	7	7	7	7	7
No	78	Male	redacted*	redacted*	Bachelor's	$50,000-$74,999	7	8	8	9	9	7	9
No	54	Male	redacted*	redacted*	Bachelor's	$50,000-$74,999	8	8	8	8	4	9	6
No	35	Male	redacted*	redacted*	Some high sch	$25,000-$49,999	9	9	5	9	3	5	9
No	58	Female	redacted*	redacted*	Bachelor's	$75,000-$99,999	8	9	9	9	9	5	8
No	55	Female	redacted*	redacted*	Associate's	$75,000-$99,999	4	5	4	4	6	4	4
No	40	Female	redacted*	redacted*	Associate's	Less than $25K	7	7	5	6	7	3	6
No	46	Male	redacted*	redacted*	Bachelor's	$25,000-$49,999	5	2	1	1	5	4	5
No	41	Male	redacted*	redacted*	Associate's	Less than $25k	6	8	4	6	6	7	8
No	30	Female	redacted*	redacted*	Associate's	Over $125k	7	6	6	4	7	2	5
No	69	Female	redacted*	redacted*	Post Grad	$25,000-$49,999	6	3	5	6	5	5	5
No	54	Female	redacted*	redacted*	Associate's	$50,000-$74,999	9	5	4	3	3	5	2
No	68	Male	redacted*	redacted*	Bachelor's	Over $125k	7	8	8	9	1	8	8
No	35	Male	redacted*	redacted*	Bachelor's	$100-$124,999	3	4	4	4	4	2	4
no	68	male	redacted*	redacted*	Associate's	$50,000-$74,999	5	3	2	4	2	2	2
No	75	Male	redacted*	redacted*	Post Grad	$50,000-$74,999	6	7	7	7	6	6	6
No	54	Female	redacted*	redacted*	Post Grad	$75,000-$99,999	5	8	6	6	7	7	6
No	44	Female	redacted*	redacted*	Bachelor's	$25,000-$49,999	9	3	3	3	3	3	2
No	72	Male	redacted*	redacted*	Post grad	$100-$124,999	5	9	9	9	9	8	9
No	71	Male	redacted*	redacted*	Bachelor's	$50,000-$74,999	5	8	3	5	5	2	4
No	41	Female	redacted*	redacted*	Post grad	$50,000-$74,999	7	7	6	6	8	6	8
No	55	Male	redacted*	redacted*	HSG	$25,000-$49,999	3	6	6	8	8	3	6
No	39	Male	redacted*	redacted*	Associate's	$50,000-$74,999	9	9	8	8	8	1	8
No	77	Male	redacted*	redacted*	HSG	$75,000-$99,999	3	6	5	7	6	6	6
No	68	Female	redacted*	redacted*	Associate's	$25,000-$49,999	7	6	6	7	7	8	6
No	64	Male	redacted*	redacted*	Post grad	$75,000-$99,999	3	3	6	6	6	5	6
No	48	Female	redacted*	redacted*	Bachelor's	Less than $25k	3	2	2	2	2	2	2
No	28	Female	redacted*	redacted*	Associate's	$25,000-$49,999	7	7	5	5	7	1	7
No	51	Female	redacted*	redacted*	Bachelor's	$100-$124,999	5	4	4	7	2	1	4
No	80	Male	redacted*	redacted*	Post Grad	Over $125k	9	4	4	2	3	6	1
No	41	Female	redacted*	redacted*	HSG	$75,000-$99,999	7	9	9	7	8	9	9
No	59	Female	redacted*	redacted*	Post Grad	$50,000-$74,999	5	5	5	3	8	2	4
No	41	Female	redacted*	redacted*	Post Grad	$75,000-$99,999	9	5	2	2	2	1	1
No	34	Male	redacted*	redacted*	Associate's	$50,000-$74,999	9	9	9	9	9	9	9
No	43	Male	redacted*	redacted*	Associate's	$75,000-$99,999	5	6	6	7	6	9	7
No	33	Male	redacted*	redacted*	Bachelor's	$75,000-$99,999	5	5	6	6	6	4	4
No	48	Male	redacted*	redacted*	Associate's	$25,000-$49,999	7	5	3	5	3	1	1
No	59	Female	redacted*	redacted*	Bachelor's	$100-$124,999	5	5	3	2	3	2	2
No	67	Female	redacted*	redacted*	Post grad	$50,000-$74,999	7	5	4	4	5	6	5
No	49	Female	redacted*	redacted*	Associate's	$75,000-$99,999	5	3	3	3	5	7	6
No	33	Female	redacted*	redacted*	Associate's	$75,000-$99,999	7	6	8	4	7	7	7
No	33	Male	redacted*	redacted*	HSG	$25,000-$49,999	5	4	4	5	5	1	4
No	52	Male	redacted*	redacted*	Associate's	$25,000-$49,999	5	4	4	2	6	8	6
No	19	Female	redacted*	redacted*	Associate's	Over $125k	8	3	3	1	4	2	4
No	67	Female	redacted*	redacted*	Bachelor's	Less than $25k	3	2	1	4	1	2	2
No	54	Male	redacted*	redacted*	HSG	$50,000-$74,999	1	1	2	1	5	9	4
No	45	Female	redacted*	redacted*	HSG	$25,000-$49,999	9	8	8	7	8	5	8
No	43	Male	redacted*	redacted*	Bachelor's	$25,000-$49,999	6	6	6	6	7	9	7
No	73	Male	redacted*	redacted*	Post grad	$50,000-$74,999	1	1	1	1	1	1	1
No	56	Male	redacted*	redacted*	Bachelor's	Over $125k	2	3	3	2	3	5	3
* Note: Individual-level race and ethnicity have been redacted to protect participant privacy. Aggregate race/ethnicity demographics are presented in Figure 1 (also available in Sheet 2 of this Excel).

## Sheet: AggregateDemographics (Table 1)
Demographic	Response	n	%
Previous DTC-GT?	No	62	100
	Yes	0	0
Initial Likelihood of Using DTC-GT to Learn More about Ancestry and Kinship	Very to Extremely Likely	15	24.2
	Somewhat Likely to Likely	17	27.4
	Neutral/Undecided	18	29
	Somewhat Unlikely to Unlikely	8	12.9
	Very to Extremely Unlikely	4	6.5
Gender	Female	32	51.6
	Male	30	48.4
Age	18 to 29	3	4.8
	30 to 39	11	17.7
	40 to 49	16	25.8
	50 to 59	14	22.6
	60 to 69	9	14.5
	70+	9	14.5
Hispanic, Latinx, or Spanish Origin	No	59	95.2
	Yes	3	4.8
Race	White/Caucasian	49	79
	African American	11	17.7
	American Indian	1	1.6
	More than One Race	1	1.6
	Other	0	0
Education	Some High School	1	1.6
	High School Graduate	8	12.9
	Associate's Degree	19	30.6
	Bachelor's Degree	19	30.6
	Post Graduate	15	24.2
Income	Less than $25,000	4	6.5
	$25,000 to $49,999	16	25.8
	$50,000 to $74,999	17	27.4
	$75,000 to $99,999	12	19.4
	$100,000 to $124,999	6	9.7
	$125,000 or more	7	11.3
